# Supplementary material for: Spray-induced gene silencing enables the characterization of gene function during pre-penetration stages in Blumeria graminis f. sp. tritici
Source: Front Plant Sci. 2025 Jun 25;16:1628068. doi: 10.3389/fpls.2025.1628068 (PMC12239746; doi:10.3389/fpls.2025.1628068)
Supplement: Supplementary file 1 [file Table1.xlsx]

## Sheet: Supplementary table 1
Supplementary table 1 Effects of BgtActin silencing on germination frequency of conidia, formation frequency of appressoria and abnormal appressoria of Blumeria graminis f. sp. tritici
Time of dsRNA application	Biological replicate	Treatment	Technical Replicate	Number of conidia	Number of germinated conidia	Number of appressoria	Number of abnormal appressoria				Germination frequency of conidia (%)	Formation frequency of appressoria (%)	Formation frequency of abnormal appressoria (%)
							Elongated type	Multi-lobed type	Other type	Total
2hpi	Ⅰ	CK	1	100	94	83	6	7	2	15	94	83	18.0723
			2	102	100	91	3	13	3	19	98.0392	89.2157	20.8791
			3	129	126	117	3	15	6	24	97.6744	90.6977	20.5128
			Total	331	320	291	12	35	11	58	96.6767	87.9154	19.9313
		dsRNA-BgtActin	1	102	89	63	2	13	2	17	87.2549	61.7647	26.9841
			2	101	70	38	3	3	0	6	69.3069	37.6238	15.7895
			3	113	100	80	3	18	3	24	88.4956	70.7965	30
			Total	316	259	181	8	34	5	47	81.962	57.2785	25.9669
	Ⅱ	CK	1	195	195	195	3	21	0	24	100	100	12.3077
			2	181	181	181	1	32	0	33	100	100	18.232
			3	177	177	177	0	22	0	22	100	100	12.4294
			Total	553	553	553	4	75	0	79	100	100	14.2857
		dsRNA-BgtActin	1	108	108	108	1	26	4	31	100	100	28.7037
			2	110	108	108	7	7	3	17	98.1818	98.1818	15.7407
			3	106	103	103	1	20	2	23	97.1698	97.1698	22.3301
			Total	324	319	319	9	53	9	71	98.4568	98.4568	22.2571
6 hpi	Ⅰ	CK	1	106	103	103	3	5	0	8	97.1698	97.1698	7.76699
			2	118	118	118	0	6	1	7	100	100	5.9322
			3	109	109	109	0	7	0	7	100	100	6.42202
			Total	333	330	330	3	18	1	22	99.0991	99.0991	6.66667
		dsRNA-BgtActin	1	140	139	139	3	5	0	8	99.2857	99.2857	5.7554
			2	138	132	132	1	6	3	10	95.6522	95.6522	7.57576
			3	107	106	106	1	10	1	12	99.0654	99.0654	11.3208
			Total	385	377	377	5	21	4	30	97.9221	97.9221	7.95756
	Ⅱ	CK	1	145	141	133	4	4	3	11	97.2414	91.7241	8.27068
			2	244	244	242	4	17	0	21	100	99.1803	8.67769
			3	175	173	168	4	8	0	12	98.8571	96	7.14286
			Total	564	558	543	12	29	3	44	98.9362	96.2766	8.10313
		dsRNA-BgtActin	1	190	188	174	15	29	1	45	98.9474	91.5789	25.8621
			2	161	161	150	14	28	2	44	100	93.1677	29.3333
			3	119	119	115	9	15	2	26	100	96.6387	22.6087
			Total	470	468	439	38	72	5	115	99.5745	93.4043	26.1959
	Ⅲ	CK	1	101	99	89	6	7	1	14	98.0198	88.1188	15.7303
			2	101	100	96	3	8	2	13	99.0099	95.0495	13.5417
			3	104	103	100	2	14	1	17	99.0385	96.1538	17
			Total	306	302	285	11	29	4	44	98.6928	93.1373	15.4386
		dsRNA-BgtActin	1	111	103	87	14	17	9	40	92.7928	78.3784	45.977
			2	105	95	80	5	17	6	28	90.4762	76.1905	35
			3	121	116	106	22	24	9	55	95.8678	87.6033	51.8868
			Total	337	314	273	41	58	24	123	93.1751	81.0089	45.0549
10 hpi	Ⅰ	CK	1	106	106	106	1	10	6	17	100	100	16.0377
			2	104	102	102	0	4	1	5	98.0769	98.0769	4.90196
			3	106	104	104	1	6	4	11	98.1132	98.1132	10.5769
			Total	316	312	312	2	20	11	33	98.7342	98.7342	10.5769
		dsRNA-BgtActin	1	102	96	96	0	10	4	14	94.1176	94.1176	14.5833
			2	112	110	110	1	18	3	22	98.2143	98.2143	20
			3	107	104	104	0	13	0	13	97.1963	97.1963	12.5
			Total	321	310	310	1	41	7	49	96.5732	96.5732	15.8065
	Ⅱ	CK	1	196	195	193	3	14	0	17	99.4898	98.4694	8.80829
			2	139	139	137	3	8	0	11	100	98.5612	8.0292
			3	164	162	162	0	8	0	8	98.7805	98.7805	4.93827
			Total	499	496	492	6	30	1	37	99.3988	98.5972	7.52033
		dsRNA-BgtActin	1	145	145	141	0	12	0	12	100	97.2414	8.51064
			2	151	150	148	4	24	2	30	99.3377	98.0132	20.2703
			3	146	146	146	11	27	0	38	100	100	26.0274
			Total	442	441	435	15	63	2	80	99.7738	98.4163	18.3908
	Ⅲ	CK	1	102	100	96	10	10	1	21	98.0392	94.1176	21.875
			2	109	109	106	7	6	1	14	100	97.2477	13.2075
			3	103	102	96	1	9	1	11	99.0291	93.2039	11.4583
			Total	314	311	298	18	25	3	46	99.0446	94.9045	15.4362
		dsRNA-BgtActin	1	107	106	101	6	21	2	29	99.0654	94.3925	28.7129
			2	105	103	99	8	7	1	16	98.0952	94.2857	16.1616
			3	105	105	102	7	28	2	37	100	97.1429	36.2745
			Total	317	314	302	21	56	5	82	99.0536	95.2681	27.1523
Note: A total of 60 μg of dsRNA per treatment (at a concentration of 60 ng/μL) was applied to inoculated leaves. Leaves sprayed with RNase-free water were used as the control.
